# Supplementary material for: Structure of the Nipah virus polymerase complex
Source: EMBO J. 2024 Dec 30;44(2):563–86. doi: 10.1038/s44318-024-00321-z (PMC11730344; doi:10.1038/s44318-024-00321-z)
Supplement: Supplementary file 3 — Source data Fig. 6 [file 44318_2024_321_MOESM3_ESM.zip › SD_6E.xlsx]

## Sheet: Sheet1
-L	WT	D832A	G1273A T1276A	H1347A R1348A	S1523A N1526A S1529A
2.87432	100	3.3344	2.50154	2.79591	2.19951
0.825328	100	0.99634	1.06365	0.322193	3.33657
1.23611	100	1.062	2.36488	2.08785	8.47491
