# Supplementary material for: Structure of the Nipah virus polymerase complex
Source: EMBO J. 2024 Dec 30;44(2):563–86. doi: 10.1038/s44318-024-00321-z (PMC11730344; doi:10.1038/s44318-024-00321-z)
Supplement: Supplementary file 4 — EV and Appendix Figure Source Data [file 44318_2024_321_MOESM4_ESM.zip]

Archive with 2 entries (2 files):
- EV and Appendix Figure Source Data.xlsx
- __MACOSX/._EV and Appendix Figure Source Data.xlsx
