# Supplementary material for: Structure of the Nipah virus polymerase complex
Source: EMBO J. 2024 Dec 30;44(2):563–86. doi: 10.1038/s44318-024-00321-z (PMC11730344; doi:10.1038/s44318-024-00321-z)
Supplement: Supplementary file 4 — EV and Appendix Figure Source Data [file 44318_2024_321_MOESM4_ESM.zip › EV and Appendix Figure Source Data.xlsx]

## Sheet: Appendix Fig 7A
-L	WT	Δ602-657	Δ668-710	Δ602-657, Δ668-710
1.49094	100	1.0858	2.22383	1.11847
1.72615	100	1.01981	2.11916	0.870968
2.30198	100	1.72874	3.36015	1.5302

## Sheet: Appendix Fig 9A
P-WT	Gluc2 empty	P-N702A	P-H671A	P-T670A	P-R669A	P-S660A	P-R600A	P-N590A	P-P579A	P-I578A	P-S573A	P-H570A	P-S565A	P-I705A	P-A649G	P-P640A	P-L594A	P-E593A	P-N591A
1	0.00804255	0.558819	0.910448	0.71191	0.907126	0.624971	0.324373	0.734219	0.0536559	0.109406	0.37576	0.0685739	0.322726	0.574348	0.490839	0.113176	0.5269	0.189561	0.688802
1	0.021341	0.39947	0.714887	0.975141	0.916043	1.04427	0.18685	0.620207	0.0355885	0.0504879	0.36214	0.114013	0.88127	0.400412	0.595439	0.157565	0.316986	0.740555	0.445704
1	0.0056182	0.75256	1.37738	0.848579	0.887819	0.617922	0.227397	0.57373	0.0361301	0.0813878	0.718384	0.0710236	0.939523	0.305023	0.446734	0.185005	0.31298	0.358844	0.660846
1	0.010721	0.616909	1.33909	0.463341	0.840143	0.740932	0.145631	0.642813	0.0304674	0.0389972	0.725737	0.0854375	1.40157	0.418728	0.711773	0.277322	0.490262	0.820713	0.74054
1	0.014022	0.778273	2.24822	0.63942	0.882384	0.362546	0.191918	0.480059	0.0229511	0.0492773	1.05968	0.0552128	0.597468	0.768013		0.236732	0.784917	0.514305	0.829991
1	0.00917614		0.992179								0.831495		1.42404			0.386397		0.767334
1	0.0151467		0.506336								0.677536		0.475388
1	0.00551305		0.653345										1.0535

## Sheet: Appendix Fig 9B
WT	dP	P-N702A	P-H671A	P-T670A	P-R669A	P-S660A	P-R600A	P-N590A	P-P579A	P-I578A	P-S573A	P-H570A	P-S565A	P-N591A	P-E593A	P-L594A	P-A649G	P-P640A	P-I705A
100	1.94112	92.0864	19.6661	96.0083	25.8487	53.0645	70.7253	95.0187	1.71384	2.33858	109.544	1.98647	116.554	47.3886	52.0655	35.4341	7.8676	55.0654	175.601
100	9.81927	80.9196	68.5673	101.458	28.1946	41.5556	108.644	65.2295	9.58183	6.78617	111.513	8.55056	103.552	48.8996	37.0675	64.7807	14.1562	39.4669	138.687
100	7.9321	45.0726	32.479	66.4796	40.7938	44.0411	90.1001	129.735	7.13474	5.24109	71.2542	5.46149	116.138	44.2703	98.6285	95.4676	13.1234	47.82	98.9573
100	8.07154	100.597	20.3372	135.919	47.3413	70.6615	173.25	167.773	11.7596	8.64209	89.1178	9.80233	236.331	77.3335	112.883	141.166	13.7953	69.7835	257.224
